# Supplementary material for: Effect of academic stress, educational environment on academic performance & quality of life of medical & dental students; gauging the understanding of health care professionals on factors affecting stress: A mixed method study
Source: PLoS One. 2023 Nov 28;18(11):e0290839. doi: 10.1371/journal.pone.0290839 (PMC10683982; doi:10.1371/journal.pone.0290839)
Supplement: S1 Data — (ZIP) [file pone.0290839.s001.zip]

Archive with 2 entries (2 files):
-  Data Output D-23-12972.spv
- __MACOSX/._ Data Output D-23-12972.spv
